# Supplementary material for: Employing a systematic approach to biobanking and analyzing clinical and genetic data for advancing COVID-19 research
Source: Eur J Hum Genet. 2021 Jan 17;29(5):745–59. doi: 10.1038/s41431-020-00793-7 (PMC7811682; doi:10.1038/s41431-020-00793-7)
Supplement: Supplementary file 2 — Supplementary Table 1 [file 41431_2020_793_MOESM2_ESM.xlsx]

## Sheet: Foglio1
Table S1 Clinical Data Questionnaire
			Patient ID
	Date of first sympthoms (dd-mm-yyyy)
	Date of admission to hospital (dd-mm-yyyy)
	Date of plasma collection (dd-mm-yyyy)	Please add each date of plasma collection
	Availability of nasopharyngeal swab	Yes/No, if yes specificy the date (dd-mm-yyyy)
	SARS-CoV-2 PCR on nasopharyngeal swab	positive (viral load)/negative/not done
	Serology test	positive/negative/not done
	Physician in charge	please specify Name and Surname
	General practitioner	please specify Name and Surname
Patient personal anamnesis and family history	Age (years)
	Sex (M/F)
	Height (cm)
	Weight (Kg)
	Ethnicity
	Blood group	Please insert blood group: A, B, AB or 0
	Rh factor	Please insert Rh factor positive or negative
	MCV value	Please insert MCV value for Thalassemic trait identification
	Diagnosis of Rare Disease	please specify if patient is aware to be affected by a arare disorder
	Family History	please describe diseases in relatives
	4 grandparents origin
	Relative of other patients of this list	if yes, specify relative number and relationship
	Other COVID-19 relatives	if yes, specify relationship
	Pharmacological anamnesis	please specify drugs that the patient has taken before the access
	Comorbidities	select one or more choices
		Diabetes Mellitus
		Congestive Heart Failure
		Kidney failure
		COLD (chronic obstructive lung disease)
		Cancers
		Immunodeficiency
		Organ transplant
		Asthma
		Cystic fibrosis
		Liver disease
		Neurological disease
		Inflammatory disease
		Hypothyroidism
		Hyperthyroidism
		None of those on this list
		Unknown
		Others, please specify
	Smoking habits	select only one choice
		Smoker
		Past-Smoker
		Never-Smoker
		Unknown
	Only for "Smoker" or "Past-Smoker" please specify N° of cigarettes/die
Diagnostic Information	Diagnostic information	Please specify signs and symptoms at the time of diagnosis and their duration, laboratory data, radiological data (RX, CT, etc.), pathological data, etc.
	An(hypo)osmia/A(hypo)geusia	yes/no
		VAS grading for An(hypo)osmia (0-10)
	Pneumonia	select only one choice
		Absent
		Monolateral
		Bilateral
		Bilateral diffused
		Unknown
	IMAGING INFORMATION at ADMISSION	Please specify radiological data (concise report)
	Rx score at ADMISSION	Please specify SCORE (number)
	IMAGING INFORMATION during FOLLOW UP (worst report)	Please specify radiological data (concise report)
	Rx score during FOLLOW UP (worst score)	Please specify SCORE (number)
	ECG	select only one choice
		normal
		abnormal
		if abnormal specify anomaly
Laboratory Tests	LABORATORY INFORMATION at ADMISSION (each parameter, when available)
		Total white blood cells (10^3/mmc; n.v. 4-11)
		Neutrophils (10^3/mmc; n.v. 2-8)
		Lymphocytes (10^3/mmc; n.v. 1,5-5)
		Monocytes (10^3/mmc; n.v. 0,1-0,9)
		Platelets (10^3/mmc; n.v. 150-400)
		C reactive protein - CRP (mg/dl; n.v. <0,5)
		Creatinine (mg/dl; n.v. M 0,7-1,20; F 0,5-1,10)
		D-dimer (ng/ml; n.v. <500)
		Albumin (g/dl; n.v. 3,4 - 4,8)
		T-Troponin (ng/L; n.v. <15)
		NT-proBNP (pg/ml; n.v. M <88; F <153)
		SGOT (UI/l; n.v. <40)
		SGPT (UI/l; n.v. <40)
		Total bilirubin (mg/dl; n.v. 0,2-1,0)
		Direct bilirubin (mg/dl; n.v. <0,15)
		Gamma glutamyl transferase (UI/l; n.v. M 8-61; F 5-36)
		Alcalin phosphatase (UI/l; n.v. M: 40-130; F: 35-105)
		Amylase (UI/l; n.v. <100)
		Pancreatic amylase (UI/l; n.v. 13-53)
		Lipase (UI/l; n.v. 13-60)
		LDH (UI/l; n.v. M 135-225; F 135-214)
		IL-6 value (blood) before therapy
	LABORATORY INFORMATION during FOLLOW UP (each paramether, when available: please insert the worst value)
		Total white blood cells (10^3/mmc; n.v. 4-11) MINIMUM value
		Neutrophils (10^3/mmc; n.v. 2-8) MINIMUM value
		Neutrophils (10^3/mmc; n.v. 2-8) MAXIMUM value
		Lymphocytes (10^3/mmc; n.v. 1,5-5) MINIMUM value
		Monocytes (10^3/mmc; n.v. 0,1-0,9) MINIMUM value
		Platelets (10^3/mmc; n.v. 150-400) MINIMUM value
		C reactive protein - CRP (mg/dl; n.v. <0,5) MAXIMUM value
		Creatinine (mg/dl; n.v. M 0,7-1,20; F 0,5-1,10) MAXIMUM value
		D-dimer (ng/ml; n.v. <500) MAXIMUM value
		Albumin (g/dl; n.v. 3,4-4,8) MINIMUM value
		T-Troponin (ng/L; n.v. <15) MAXIMUM value
		NT-proBNP (pg/ml; n.v. M < 88; F < 153) MAXIMUM value
		SGOT (UI/l; n.v. <40) MAXIMUM value
		SGPT (UI/l; n.v. <40) MAXIMUM value
		Total bilirubin (mg/dl; n.v. 0,2-1,0) MAXIMUM value
		Direct bilirubin (mg/dl; n.v. < 0,15) MAXIMUM value
		Gamma glutamyl transferase (UI/l; n.v. M 8-61; F 5-36) MAXIMUM value
		Alcalin phosphatase (UI/l; n.v. M: 40-130; F: 35-105) MAXIMUM value
		Amylase (UI/l; n.v. <100) MAXIMUM value
		Pancreatic amylase (UI/l; n.v. <53) MAXIMUM value
		Lipase (UI/l; n.v. <60) MAXIMUM value
		LDH (UI/l; n.v. M 135-225; F 135-214) MAXIMUM value
		IL-6 value (blood) after therapy
Therapy	Acute Drug-therapy (all types)	Please specify drugs and doses (mg/die) during the hospitalization
	Immunotherapy	Please select
		No
		Tocilizumab
		Baricitinib
		Ruxolitinib
		Other
	Dose of Immunotherapy	Please specify doses (mg/die) during the hospitalization
	Steroids	Please select
		No
		Methylprednisolone
		Dexamethasone
		Other
	Dose of Steroid	Please specify doses (mg/die) during the hospitalization
	Other antiCOVID-19 drugs	select one or more choices
		cloroquine
		hydroxicloroquine
		azithromycine
		lopinavir/ritonavir
		remdesevir
	Enoxaparin	No/Yes (0/1)
	Dose of enoxaparin	Please specify doses (UI/die) during the hospitalization
	Other Acute Drug Therapy	Please specify type and doses (mg/die) during the hospitalization
	Treatment	select one or more choices
		O2
		CPAP/BiPAP/High flow
		Intubation
		Others (please specify)
	Non invasive Ventilation (CPAP/BiPAP)	start date (dd-mm-yyyy)
		end date (dd-mm-yyyy)
	Invasive Ventilation (intubation)	start date (dd-mm-yyyy)
		end date (dd-mm-yyyy)
	Clinical Category	0 (no O2 therapy); 1 (O2 therapy, any type); 2 (intubation)
	Partial pressure of arterial oxygen (PaO2)
	Percentage of inspired oxygen (FiO2)
	Respiratory frequency (breaths per min)
	Blood Oxygen saturation (SpO2) (%)
	Chronic drug therapy	Please specify chronic drugs therapy maintained during the hospitalization and doses (mg/die)
	Angiotensin II Receptor Blockers (ARBs)	select only one choice
		Yes
		No
		Unknown
Complications	COMPLICATIONS	select one or more choices
		Acute pulmonary embolism
		Lower limb deep venous thrombosis
		Upper limb deep venous thrombosis
		Thrombosis device-related
		NONE
	Superinfections	select one or more choices
		NONE
		Suspected Bacteria
		Ascertained Bacteria
		Suspected Fungi
		Ascertained Fungi
	Aetiological agent if ascertained superinfection
	Date of the end of therapy (dd-mm-yyyy)
	Type of the end of the therapy	Please select
		Discharge
		Death
